# Supplementary material for: Functional connectivity signatures of political ideology
Source: PNAS Nexus. 2022 May 23;1(3):pgac066. doi: 10.1093/pnasnexus/pgac066 (PMC9291242; doi:10.1093/pnasnexus/pgac066)
Supplement: pgac066_Supplemental_Files [file pgac066_supplemental_files.zip]

Archive with 2 entries (2 files):
- PNASNEXUS-PNASNEXUS-2021-00196-s02.pdf
- PNASNEXUS-PNASNEXUS-2021-00196-s01.pdf
